# Supplementary material for: Direct interaction of a chaperone-bound type III secretion substrate with the export gate
Source: Nat Commun. 2022 Jun 2;13:2858. doi: 10.1038/s41467-022-30487-1 (PMC9163089; doi:10.1038/s41467-022-30487-1)
Supplement: Supplementary file 4 — Source Data [file 41467_2022_30487_MOESM4_ESM.xlsx]

## Sheet: Fig. 6a
	Uncropped original of the Coomassie-stained SDS-PAGE shown in Fig. 6a.
	The area shown in Fig. 6a is indicated by the red rectangle.

## Sheet: Supplementary Fig. 8b
	Uncropped original of the silver-stained SDS-PAGE shown in Supplementary Fig. 8b.
	The area shown in Supplementary Fig. 8b is indicated by the white rectangle.
	Uncropped original of the chemiluminescence image of the anti-polyHis Western blot shown in Supplementary Fig. 8b.
	The area shown in Supplementary Fig. 8b is indicated by the red rectangles.
	Uncropped original of the epi-white image of the anti-polyHis Western blot shown in Supplementary Fig. 8b. This image only shows the prestained molecular weight marker.
	The area shown in Supplementary Fig. 8b is indicated by the red rectangle.
